# Supplementary material for: Prime editing using paired pegRNAs targeting NG- or NGG-PAM in rice
Source: Front Genome Ed. 2025 Aug 28;7:1550308. doi: 10.3389/fgeed.2025.1550308 (PMC12426525; doi:10.3389/fgeed.2025.1550308)
Supplement: Supplementary file 2 [file Table1.xlsx]

## Sheet: Supplemetary Table 1
Supplementary Table 1. List of primers used in this study.
Name	Sequence (5' to 3')	Purpose of use
pegEPSPS-TIPS-F_NG_F	CTGTCGCTTGTGTTgTTCTTGGGGAACGCTGGAACGTTTTAGAGCTAGAAATAGCAAGTTAAAATAAGGCTAGTCCGTTATCAACTTGAAAAAGT	Construction of epegRNA expression cassettes
pegEPSPS-TIPS-F_NG_R	CTAGATAGAACCGCGcataatttgaacgctggaaTTGCAATGCGATCGttgacagcagcGCACCGACTCGGTGCCACTTTTTCAAGTTGATAACG
pegEPSPS-TIPS-R_NG_F	CTGTCGCTTGTGTTgCAGTCACGGCTGCTGTCAATGTTTTAGAGCTAGAAATAGCAAGTTAAAATAAGGCTAGTCCGTTATCAACTTGAAAAAGT
pegEPSPS-TIPS-R_NG_R	CTAGATAGAACCGCGatttatttgctgctgtcaaCGATCGCATTGCAAttccagcgttccGCACCGACTCGGTGCCACTTTTTCAAGTTGATAACG
pegEPSPS-TIPS-F_NGG_F	CTGTCGCTTGTGTTgCAACTCTTCTTGGGGAACGCGTTTTAGAGCTAGAAATAGCAAGTTAAAATAAGGCTAGTCCGTTATCAACTTGAAAAAGTG
pegEPSPS-TIPS-F_NGG_R	CTAGATAGAACCGCGTGTATGTGTCTTCTTGGGGAACGCTGGAATTGCAATGCGATCGTTGAGCACCGACTCGGTGCCACTTTTTCAAGTTGATAAC
pegEPSPS-TIPS-R_NGG_F	CTGTCGCTTGTGTTgGCAGTCACGGCTGCTGTCAAGTTTTAGAGCTAGAAATAGCAAGTTAAAATAAGGCTAGTCCGTTATCAACTTGAAAAAG
pegEPSPS-TIPS-R_NGG_R	CTAGATAGAACCGCGCCTTATTACACGGCTGCTGTCAACGATCGCATTGCAATTCGCACCGACTCGGTGCCACTTTTTCAAGTTGATAACGG
pegHSL1-F_NGG-F	CTGTCGCTTGTGTTgAGATCCTGGACTGGTCTGATGTTTTAGAGCTAGAAATAGCAAGTTAAAATAAGGCTAGTCCGTTATCAACTTGAAAA
pegHSL1-F_NGG-R	CTAGATAGAACCGCGAATATTTCTCCTGGACTGGTCTGATCGGCTGCATCTGCACCGACTCGGTGCCACTTTTTCAAGTTGATAACGGAC
pegHSL1-R_NGG-F	CTGTCGCTTGTGTTgGCAAGATTTCGCTCCTCCTTGTTTTAGAGCTAGAAATAGCAAGTTAAAATAAGGCTAGTCCGTTATCAACTTGAAAAAGTG
pegHSL1-R_NGG-R	CTAGATAGAACCGCGCGTATTATAGATTTCGCTCCTCCTTGGGTTCAACTCTGAGAtgCAGCGCACCGACTCGGTGCCACTTTTTCAAGTTGATAAC
pegHSL1_NG-F-5'F	GTTgcctggactggtctgatcggcGTTTTAGAGCTAGAAATAGCAAGTTAAAATAAGGCTAGTC
pegHSL1_NG-F-5'R	AACGGACTAGCCTTATTTTAACTTGCTATTTCTAGCTCTAAAACgccgatcagaccagtccagg
pegHSL1-NG_3'F_Lt	CGTTATCAACTTGAAAAAGTGGCACCGAGTCGGTGCtcaactctgagaTGcagccgatcagaccaaataattc
pegHSL1-NG_3'R_Lt	CGCGgaattatttggtctgatcggctgCAtctcagagttgaGCACCGACTCGGTGCCACTTTTTCAAGTTGAT
pegHSL1_NG-R-5'F	GTTgtgggttcaactctgagaAacGTTTTAGAGCTAGAAATAGCAAGTTAAAATAAGGCTAGTC
pegHSL1_NG-R-5'R	AACGGACTAGCCTTATTTTAACTTGCTATTTCTAGCTCTAAAACgtTtctcagagttgaaccca
pegHSL1-NG_3'F_Lt	CGTTATCAACTTGAAAAAGTGGCACCGAGTCGGTGCtgatcggctgCAtctcagagttgttaaggaa
pegHSL1-NG_3'R_Lt	CGCGttccttaacaactctgagaTGcagccgatcaGCACCGACTCGGTGCCACTTTTTCAAGTTGAT
pegDL_C44stop NGG-F_F	CTGTCGCTTGTGTTggacaccgtgaccgtgaaatgGTTTTAGAGCTAGAAATAGCAAGTTAAAATAAGGCTAGTCCGTTATCAACTTGAAAAAGTG
pegDL_C44stop NGG-F_R	CTAGATAGAACCGCGAATGTATTtgaccgtgaaatgtggccactaacaacctctcGCACCGACTCGGTGCCACTTTTTCAAGTTGATAAC
pegDL_C44stop NGG-R_F	CTGTCGCTTGTGTTggccgcgggctgaggaaggagGTTTTAGAGCTAGAAATAGCAAGTTAAAATAAGGCTAGTCCGTTATCAACTTGAAAAAGTG
pegDL_C44stop NGG-R_R	CTAGATAGAACCGCGAATTTATTgctgaggaaggagaggttgttagtggccacatGCACCGACTCGGTGCCACTTTTTCAAGTTGATAAC
pegDL_C44stop NG-F_F	CTGTCGCTTGTGTTgtgaccgtgaaatgtggccacGTTTTAGAGCTAGAAATAGCAAGTTAAAATAAGGCTAGTCCGTTATCAACTTGAAAA
pegDL_C44stop NG-F_R	CTAGATAGAACCGCGTATCTTTAgaaatgtggccactaacaacctctcGCACCGACTCGGTGCCACTTTTTCAAGTTGATAACGGAC
pegDL_C44stop NG-R_F	CTGTCGCTTGTGTTggaggaaggagaggttgttGCGTTTTAGAGCTAGAAATAGCAAGTTAAAATAAGGCTAGTCCGTTATCAACTTGAAAA
pegDL_C44stop NG-R_R	CTAGATAGAACCGCGTTATATTCgagaggttgttagtggccacatGCACCGACTCGGTGCCACTTTTTCAAGTTGATAACGGAC
pegSSI2_A256T_NGG-1F	CTGTCGCTTGTGTTgGCTCGCCATGCCAAAGACTTGTTTTAGAGCTAGAAATAGCAAGTTAAAATAAGGCTAGTCCGTTATCAACTTGAAAAAGTGGC
pegSSI2_A256T_NGG-1R	CTAGATAGAACCGCGagatatttGCCATGCCAAAGACTTTGGCGACCTAAAACTTACACGCACCGACTCGGTGCCACTTTTTCAAGTTGATA
pegSSI2_A256T_NGG-2F	CTGTCGCTTGTGTTgCTCATGACGCTTCTCATCTGGTTTTAGAGCTAGAAATAGCAAGTTAAAATAAGGCTAGTCCGTTATCAACTTGAAAAAGTGGCA
pegSSI2_A256T_NGG-2R	CTAGATAGAACCGCGgattgtatATGACGCTTCTCATCTGAGGCGATGATGCCACAGATCTGTGTAAGTGCACCGACTCGGTGCCACTTTTTCAAGTTG
pegSSI2_A256T_NG-1F	CTGTCGCTTGTGTTgGACTTTGGCGACCTAAAACTGTTTTAGAGCTAGAAATAGCAAGTTAAAATAAGGCTAGTCCGTTATCAACTTGAAAAAG
pegSSI2_A256T_NG-1R	CTAGATAGAACCGCGatttctttCTTTGGCGACCTAAAACTTACACAGATCGCACCGACTCGGTGCCACTTTTTCAAGTTGATAACGG
pegSSI2_A256T_NG-2F	CTGTCGCTTGTGTTgTGATGCCACAGATCTGTGCAGTTTTAGAGCTAGAAATAGCAAGTTAAAATAAGGCTAGTCCGTTATCAACTTGAAAAAG
pegSSI2_A256T_NG-2R	CTAGATAGAACCGCGtatttattTGCCACAGATCTGTGTAAGTTTTAGGTCGCACCGACTCGGTGCCACTTTTTCAAGTTGATAACGG
pegPDS_A31stop NGG-F_F	CTGTCGCTTGTGTTgcgggacaacttcctactcatGTTTTAGAGCTAGAAATAGCAAGTTAAAATAAGGCTAGTCCGTTATCAACTTGAAAAAGTG
pegPDS_A31stop NGG-F_R	CTAGATAGAACCGCGAATATTTAaacttcctactcataggtgcttcTaagtagcagcatGCACCGACTCGGTGCCACTTTTTCAAGTTGATAAC
pegPDS_A31stop NGG-R_F	CTGTCGCTTGTGTTgGCTGACTACTTTTCAGTGCTGTTTTAGAGCTAGAAATAGCAAGTTAAAATAAGGCTAGTCCGTTATCAACTTGAAAAAGTG
pegPDS_A31stop NGG-R_R	CTAGATAGAACCGCGATGATTATTGACTACTTTTCAGTGCTTGGATGCTGCTACTTAGAAGCACCGACTCGGTGCCACTTTTTCAAGTTGATAAC
pegPDS_A31stop NG-F_F	CTGTCGCTTGTGTTgctactcataggtgcttcGCaGTTTTAGAGCTAGAAATAGCAAGTTAAAATAAGGCTAGTCCGTTATCAACTTGAAAAAG
pegPDS_A31stop NG-F_R	CTAGATAGAACCGCGCAGTTTGGtaggtgcttcTaagtagcagcatGCACCGACTCGGTGCCACTTTTTCAAGTTGATAACGG
pegPDS_A31stop NG-R_F	CTGTCGCTTGTGTTgtgcttggatgctgctacttGGTTTTAGAGCTAGAAATAGCAAGTTAAAATAAGGCTAGTCCGTTATCAACTTGAAAA
pegPDS_A31stop NG-R_R	CTAGATAGAACCGCGATATATTCatgctgctacttAgaagcacctaGCACCGACTCGGTGCCACTTTTTCAAGTTGATAACGGAC
SpCas9-NG BsrGI-F	CGAGTACTTCACCGTGTACAACGAGCTGACGAAGGTCA	Construction for the PE-NG vector
SpCas9-NG N863A-R	GCCGCGGgcCTTATCGGAGCGGGTGAGCACCTTGT
SpCas9-NG N863A-F	GATAAGgcCCGCGGCAAGAGCGATAACG
SpCas9-NG AatI-R	TCAAGCTCGGAGAGGCCTCCGCGTTCAGCCTTTGT
SpCas9-NG NLS-F	CAACTCGGCGGCGATGGCACCCCAAAGAAGAAGAG
T35S_SacI NLS-R	GATCGACAGATCGAGCTCTCAAACCTTGCGCTTTTTCT
pPZ-Ubi_AscI_OsU6-F	CTCTAaagcttggcgcgccGGATCATGAACCAACGGCCT	Amplification of the paired pegRNA expression cassettes to construct the PE binary vectors
pPZ-Ubi_PacI_polyT-R	GTGCCAAGCTcttaattaaAATTGCCCTTCGAAGGGACA
U6gRNA-T7seq-R new	CTATAGTGAGTCGTATTAaagcttatcgataccgtcga
T7seq-U6gRNA-F new	ATACGACTCACTATAGGGggtaccgagctcggatccac
OsEPSPS TIPS-F	CAGTGAGGATGTTCACTACATGCTT	Detection of T173I/P177S mutations in the OsEPSPS gene
OsEPSPS TIPS-R	AAGTCCTCCAATTCCCTTGACAC
HSL1 F140-F	AGAAACCTCTCTGATGGATGATGTG	Detection of F140H mutations in the OsHSL1 gene
HSL1 F140-R	ataaaaacaccatcttttgcaccaa
HPT F1	caaagatcgttatgtttatcggcactttg	Detection of transgene
HPT R1	gaagaagatgttggcgacctcgtattg
OsDL_C44-F	gcatcttctgttcttccattaaaaa	Detection of C44* mutation in the OsDL gene
OsDL_C44-R	gagaactgaagaagatcaagacgac
SSI2 A256T-F	GTAACAGTTTTCTTCCGCTTCTTTG	Detection of A256T mutation in the OsSSI2 gene
SSI2 A256T Seq-F	TAAGTGGCAATTGAGCAGAGAA
OsPDS 5'UTR-F	TGTGTATTGTGTGTTTAATGGTTCC	Detection of A31* mutations in the OsPDS gene
OsPDS 2nd exon-R	ATTGTGTTTTCTAGTGGAGGTCTTG
